# Supplementary material for: Assessment of Local and Metastatic Recurrence Following Robot-Assisted Radical Prostatectomy by Margin Status Using PSMA PET/CT Scan
Source: Cancers (Basel). 2025 Dec 23;18(1):43. doi: 10.3390/cancers18010043 (PMC12785039; doi:10.3390/cancers18010043)
Supplement: Supplementary file 1 [file cancers-18-00043-s001.zip]

Archive with 1 entries (1 files):
- cancers-4022321-supplementary.pdf
